# Supplementary material for: Targeted Cancer Therapy with Gold–Iron Oxide Nanourchins: Inducing Oxidative Stress, Paraptosis, and Sensitizing Tumor Cells to Cisplatin
Source: Antioxidants (Basel). 2025 Mar 31;14(4):422. doi: 10.3390/antiox14040422 (PMC12024049; doi:10.3390/antiox14040422)
Supplement: Supplementary file 1 [file antioxidants-14-00422-s001.zip]

Archive with 1 entries (1 files):
- antioxidants-3551559-supplementary.pdf
